# Supplementary material for: Operando investigation of the synergistic effect of electric field treatment and copper for bacteria inactivation
Source: Nat Commun. 2024 Feb 14;15:1345. doi: 10.1038/s41467-024-45587-3 (PMC10867087; doi:10.1038/s41467-024-45587-3)
Supplement: Supplementary file 12 — Source Data [file 41467_2024_45587_MOESM12_ESM.zip]

Archive with 4 entries (4 files):
- __Source Data and Supplemental Code.zip_Error.txt
- Source Data Main Text Figures.xlsx
- Source Data Supplementary Figures.xlsx
- ___All_Errors.txt
