# Supplementary material for: Operando investigation of the synergistic effect of electric field treatment and copper for bacteria inactivation
Source: Nat Commun. 2024 Feb 14;15:1345. doi: 10.1038/s41467-024-45587-3 (PMC10867087; doi:10.1038/s41467-024-45587-3)
Supplement: Supplementary file 12 — Source Data [file 41467_2024_45587_MOESM12_ESM.zip › __Source Data and Supplemental Code.zip_Error.txt]

This file cannot be downloaded. 

CorrelationId: 98b5bafa-8dfd-4b7e-84ed-f6fe0c085fdc, 

UTC DateTime: 01/20/2024 17:16:28
