# Supplementary material for: Operando investigation of the synergistic effect of electric field treatment and copper for bacteria inactivation
Source: Nat Commun. 2024 Feb 14;15:1345. doi: 10.1038/s41467-024-45587-3 (PMC10867087; doi:10.1038/s41467-024-45587-3)
Supplement: Supplementary file 12 — Source Data [file 41467_2024_45587_MOESM12_ESM.zip › Source Data Main Text Figures.xlsx]

## Sheet: Figure 1d
Figure 1d
x (um)	Electric Field Strength (kV/cm)
-220	7.45078
-219.369	7.47161
-219.205	7.48933
-219.039	7.48467
-217.315	7.56398
-215.627	7.64164
-215.425	7.65093
-215.219	7.66183
-213.536	7.75079
-211.888	7.83785
-211.647	7.86263
-211.398	7.86703
-209.759	7.97492
-208.171	8.07944
-207.872	8.09914
-207.564	8.12149
-205.985	8.23616
-204.444	8.34806
-204.098	8.38457
-203.743	8.40361
-202.212	8.53422
-200.73	8.66063
-200.325	8.69513
-199.909	8.73339
-198.443	8.86805
-197.021	8.99866
-196.56	9.05135
-196.096	9.08934
-194.684	9.23577
-193.311	9.37816
-192.806	9.43059
-192.277	9.48864
-190.912	9.6385
-189.607	9.7818
-189.034	9.85312
-188.369	9.92448
-187.089	10.0789
-185.883	10.2245
-185.14	10.3143
-184.335	10.4159
-182.942	10.5914
-181.338	10.8027
-180.793	10.8704
-180.48	10.9091
-178.86	11.1288
-178.624	11.1607
-176.936	11.3897
-176.645	11.4278
-175.714	11.5582
-174.978	11.6612
-174.532	11.7237
-173.604	11.8559
-173.241	11.9075
-173.09	11.929
-171.853	12.1073
-171.001	12.2318
-170.304	12.3337
-168.984	12.5291
-168.777	12.5594
-168.705	12.5696
-168.475	12.6045
-167.202	12.7941
-166.613	12.8827
-165.674	13.024
-164.343	13.2267
-164.202	13.2481
-164.08	13.267
-162.857	13.4543
-161.995	13.5876
-161.605	13.6477
-160.347	13.8429
-160.191	13.867
-159.802	13.9278
-158.978	14.0566
-158.635	14.1102
-157.811	14.2399
-156.787	14.4013
-156.444	14.4555
-155.673	14.5777
-155.118	14.6654
-154.953	14.6914
-154.337	14.7894
-153.822	14.8712
-153.664	14.8964
-152.595	15.0667
-151.692	15.2111
-151.655	15.2171
-151.633	15.2206
-150.819	15.3507
-150.143	15.4592
-149.698	15.5306
-149.103	15.6263
-148.681	15.6942
-148.18	15.7749
-147.694	15.8531
-147.433	15.8951
-146.515	16.0433
-145.956	16.1337
-145.36	16.2299
-144.667	16.3421
-144.2	16.4176
-143.182	16.5828
-142.818	16.6417
-141.73	16.8182
-141.407	16.8705
-140.359	17.041
-140.199	17.0669
-140.13	17.0782
-138.945	17.2708
-138.542	17.3364
-137.908	17.4396
-137.331	17.5336
-136.82	17.6168
-136.232	17.7125
-135.851	17.7747
-135.096	17.8977
-134.848	17.9382
-133.986	18.0786
-133.965	18.0821
-132.79	18.2738
-132.7	18.2885
-131.915	18.4167
-131.167	18.5388
-130.847	18.591
-130.482	18.6506
-129.7	18.7783
-129.082	18.8793
-128.675	18.9457
-128.228	19.0187
-127.663	19.1111
-127.088	19.205
-126.652	19.2764
-126.268	19.3392
-125.618	19.4454
-124.678	19.599
-124.602	19.6114
-124.563	19.6178
-123.573	19.7797
-122.847	19.8984
-122.631	19.9337
-122.225	20
-121.753	20.0772
-121.05	20.1922
-120.827	20.2288
-120.754	20.2407
-119.935	20.3746
-119.116	20.5085
-119.048	20.5196
-118.852	20.5517
-118.159	20.665
-117.649	20.7485
-117.279	20.809
-117.085	20.8407
-116.417	20.9501
-115.849	21.043
-115.602	21.0833
-114.887	21.2003
-114.768	21.2197
-114.651	21.2389
-114.254	21.3038
-113.785	21.3806
-113.735	21.3888
-113.184	21.4789
-113.171	21.481
-112.61	21.5728
-112.606	21.5735
-112.034	21.667
-111.548	21.7465
-111.459	21.7612
-110.78	21.8723
-110.567	21.9071
-109.927	22.0118
-109.74	22.0424
-109.424	22.0941
-108.933	22.1745
-108.306	22.2771
-108.162	22.3006
-108.055	22.3182
-107.278	22.4453
-106.828	22.519
-106.368	22.5941
-105.832	22.6819
-105.574	22.7241
-105.019	22.815
-104.481	22.9029
-104.257	22.9397
-103.598	23.0474
-103.579	23.0505
-103.504	23.0629
-102.865	23.1674
-102.443	23.2364
-102.153	23.284
-102.016	23.3062
-101.489	23.3926
-100.977	23.4764
-100.674	23.5259
-99.9488	23.6445
-99.8731	23.6569
-99.8393	23.6625
-99.0099	23.7982
-98.6273	23.8608
-98.1992	23.9308
-97.5881	24.0309
-97.2572	24.085
-97.0141	24.1248
-96.3174	24.2388
-95.3362	24.3993
-95.3046	24.4045
-95.1973	24.4221
-94.192	24.5866
-93.9043	24.6336
-93.3063	24.7315
-92.5063	24.8624
-92.4206	24.8764
-92.3118	24.8942
-91.6074	25.0095
-91.0512	25.1005
-90.7708	25.1464
-90.5451	25.1833
-89.7566	25.3124
-89.3402	25.3805
-88.7892	25.4707
-88.1951	25.5679
-87.8932	25.6173
-86.8428	25.7892
-86.8356	25.7904
-86.8124	25.7941
-85.867	25.9489
-85.5992	25.9927
-84.9283	26.1025
-84.2441	26.2144
-83.9838	26.257
-83.6289	26.3151
-83.083	26.4044
-82.8812	26.4374
-81.9836	26.5843
-81.8195	26.6112
-80.8562	26.7688
-80.7584	26.7848
-80.748	26.7865
-80.7145	26.792
-79.6986	26.9582
-79.2046	27.0391
-78.6496	27.1299
-78.0561	27.227
-77.7543	27.2764
-77.2247	27.3631
-76.7347	27.4432
-76.4436	27.4909
-75.8251	27.5921
-75.5454	27.6379
-74.8024	27.7595
-74.6769	27.78
-74.5553	27.7999
-73.8428	27.9165
-73.4044	27.9882
-72.9185	28.0677
-72.6302	28.1149
-72.2409	28.1786
-71.8825	28.2373
-71.0861	28.3676
-71.0242	28.3777
-70.996	28.3823
-70.369	28.4849
-69.7359	28.5885
-69.7104	28.5927
-69.0599	28.6991
-68.998	28.7093
-68.3928	28.8083
-68.2855	28.8259
-67.9019	28.8886
-67.5833	28.9408
-67.4836	28.9571
-66.8802	29.0558
-66.5552	29.109
-66.1706	29.1719
-65.5976	29.2657
-65.4226	29.2944
-64.8371	29.3902
-64.7205	29.4093
-64.6877	29.4146
-63.9678	29.5324
-63.8489	29.5519
-63.3433	29.6346
-63.114	29.6721
-62.5656	29.7619
-62.414	29.7867
-62.1625	29.8278
-61.8599	29.8773
-61.6004	29.9198
-60.9815	30.0211
-60.337	30.1265
-60.1395	30.1589
-59.9772	30.1854
-59.1928	30.3138
-58.9059	30.3607
-58.2375	30.4701
-57.4614	30.5971
-57.3824	30.61
-57.3366	30.6175
-56.6263	30.7338
-56.2076	30.8023
-55.9435	30.8455
-55.4588	30.9248
-55.1164	30.9808
-54.7112	31.0471
-54.4442	31.0908
-53.9392	31.1735
-53.8941	31.1808
-53.8523	31.1877
-53.2344	31.2888
-52.7352	31.3705
-52.5507	31.4007
-52.3722	31.4299
-51.9567	31.4979
-51.7041	31.5392
-51.3289	31.6006
-50.9945	31.6553
-50.5055	31.7354
-50.0949	31.8025
-49.6219	31.8799
-48.9228	31.9943
-48.9177	31.9952
-48.9129	31.996
-48.0891	32.1307
-47.4885	32.2291
-47.3286	32.2552
-47.135	32.2869
-46.6233	32.3706
-45.9282	32.4844
-45.7667	32.5108
-44.7463	32.6778
-44.6763	32.6892
-44.3692	32.7395
-43.8448	32.8253
-43.7446	32.8417
-43.0067	32.9624
-42.8141	32.9939
-42.0882	33.1127
-41.9254	33.1394
-41.2786	33.2452
-41.0872	33.2765
-40.4972	33.3731
-39.7177	33.5006
-39.7157	33.5009
-39.7146	33.5011
-39.0315	33.6129
-38.6932	33.6683
-38.3473	33.7249
-37.7233	33.827
-37.7148	33.8283
-37.7105	33.8291
-37.0812	33.932
-36.7438	33.9872
-36.3991	34.0436
-35.7715	34.1463
-35.7118	34.1561
-34.9913	34.274
-34.9798	34.2759
-34.6976	34.322
-34.2534	34.3947
-34.2329	34.3981
-34.1657	34.4091
-33.5487	34.51
-33.391	34.5358
-32.8601	34.6227
-32.2238	34.7268
-32.0722	34.7516
-31.5916	34.8302
-31.3236	34.8741
-31.236	34.8884
-30.2462	35.0504
-30.1894	35.0597
-29.562	35.1623
-29.1471	35.2302
-29.1267	35.2335
-29.099	35.238
-28.2483	35.3772
-27.9783	35.4214
-27.3692	35.521
-26.953	35.5891
-26.6823	35.6333
-26.1874	35.7143
-25.9157	35.7587
-25.2889	35.8612
-25.2325	35.8704
-25.0214	35.9049
-24.4962	35.9908
-24.2224	36.0355
-23.9799	36.0752
-23.8731	36.0926
-23.4653	36.1593
-22.8999	36.2516
-22.7013	36.2841
-22.1258	36.3781
-21.9611	36.4049
-21.915	36.4124
-21.697	36.448
-21.0176	36.5588
-20.8161	36.5917
-20.1182	36.7055
-19.8158	36.7548
-19.0279	36.883
-18.9614	36.8938
-18.8023	36.9197
-18.0984	37.0341
-17.9142	37.064
-17.2873	37.1656
-17.2419	37.173
-17.0793	37.1994
-16.5542	37.2844
-16.3671	37.3147
-15.9521	37.3817
-15.6014	37.4382
-15.4016	37.4704
-15.2377	37.4967
-14.8987	37.5511
-14.6096	37.5976
-14.2021	37.6628
-13.9307	37.706
-13.5679	37.7637
-13.4189	37.7874
-13.2246	37.8181
-12.7844	37.8877
-12.3974	37.9481
-12.1074	37.9936
-11.6522	38.0641
-11.4309	38.0989
-11.2308	38.1297
-10.7584	38.2025
-10.3341	38.2674
-10.1774	38.2908
-9.71705	38.3595
-9.48816	38.3937
-9.43281	38.4018
-8.8252	38.4904
-8.77657	38.4975
-8.55935	38.5284
-8.16289	38.5845
-8.05925	38.5992
-7.59555	38.6629
-7.46888	38.6797
-7.01019	38.7406
-6.86903	38.7596
-6.34545	38.8262
-6.2058	38.843
-5.7445	38.8984
-5.67585	38.9074
-5.08022	38.9727
-4.8019	39.0033
-4.74585	39.0065
-4.14672	39.0687
-3.70893	39.1071
-3.42353	39.1308
-2.821	39.1751
-2.51462	39.1972
-1.995	39.2262
-1.83909	39.2325
-1.2311	39.2563
-1.13002	39.2603
-0.58645	39.2721
-0.47192	39.2724
0.03323	39.2748
0.23529	39.2758
0.629	39.2697
0.89934	39.2623
1.21045	39.2537
1.63294	39.2396
1.79627	39.2316
2.26224	39.2053
2.3304	39.2015
2.85686	39.1722
2.86955	39.1745
3.36404	39.1344
3.73068	39.1046
3.86883	39.0942
4.45488	39.0387
4.55149	39.0292
5.272	38.953
5.37448	38.9421
6.01442	38.8672
6.10576	38.8554
6.71817	38.7789
6.851	38.7623
7.41992	38.687
7.64644	38.6557
8.27853	38.5683
8.4531	38.5439
9.03789	38.4595
9.24302	38.4292
9.68746	38.3635
10.2799	38.2748
10.3311	38.2666
10.4083	38.2548
10.9836	38.1679
11.3729	38.108
11.6466	38.0658
11.825	38.038
12.154	37.9867
12.5497	37.9249
12.736	37.8954
13.1384	37.8317
13.4559	37.7814
13.6558	37.7498
14.2332	37.6578
14.3532	37.6386
14.8685	37.5561
14.9298	37.5463
14.948	37.5433
15.432	37.4655
15.8575	37.397
15.9611	37.3802
16.4326	37.304
16.4854	37.2955
16.9742	37.2165
17.0289	37.2076
17.5037	37.1307
17.858	37.0732
18.0137	37.0479
18.1713	37.0223
18.6752	36.9404
19.0104	36.8859
19.4499	36.8144
19.9107	36.7393
20.3002	36.6758
20.7067	36.6096
21.1754	36.5332
21.606	36.4629
21.8538	36.4224
22.4607	36.3233
22.5568	36.3077
23.1375	36.2128
23.2327	36.1972
23.7911	36.106
24.0273	36.0674
24.3231	36.0191
24.492	35.9915
24.8258	35.9369
25.2191	35.8726
25.3263	35.8551
25.4511	35.8347
25.8825	35.7641
26.2393	35.7058
26.4626	35.6693
26.8509	35.6058
27.072	35.5696
27.5961	35.4839
27.7944	35.4515
28.3003	35.3687
28.6182	35.3167
28.9805	35.2574
29.2997	35.2052
29.6121	35.1541
30.2159	35.0553
30.3132	35.0394
30.4138	35.0229
30.8749	34.9475
31.433	34.8562
31.5807	34.832
32.2645	34.7201
32.3509	34.706
32.3665	34.7034
32.8979	34.6165
33.1526	34.5748
33.544	34.5108
33.8349	34.4632
34.2935	34.3882
34.4056	34.3698
35.0249	34.2685
35.1554	34.2471
35.7942	34.1426
35.8748	34.1294
36.0744	34.0968
36.4379	34.0373
36.5904	34.0123
37.2149	33.9101
37.3042	33.8955
37.5447	33.8562
37.7916	33.8158
38.0502	33.7735
38.6032	33.683
39.0205	33.6147
39.3963	33.5532
39.5746	33.524
40.2636	33.4113
40.3562	33.3961
40.9235	33.3033
41.1458	33.2669
41.1744	33.2622
41.3648	33.2311
41.7191	33.1731
41.7765	33.1637
42.2726	33.0825
42.5384	33.0391
42.7953	32.997
42.973	32.9679
43.2761	32.9183
43.6406	32.8587
43.7618	32.8389
43.8813	32.8193
44.3105	32.7491
44.6323	32.6964
44.9088	32.6512
45.2077	32.6022
45.5828	32.5409
45.9714	32.4773
46.3637	32.4131
46.679	32.3615
47.2335	32.2708
47.4854	32.2296
48.1238	32.1251
48.2525	32.104
48.7907	32.0159
49.1678	31.9542
49.2908	31.9341
49.924	31.8305
50.4525	31.744
50.5009	31.7361
50.5401	31.7297
51.326	31.6011
51.4332	31.5835
51.8797	31.5105
51.9635	31.4968
52.5939	31.3936
52.7812	31.363
52.8269	31.3555
53.4094	31.2602
54.1254	31.143
54.2392	31.1244
54.4241	31.0941
55.0418	30.9931
55.3956	30.9351
55.8191	30.8658
56.5233	30.7506
56.677	30.7255
57.5277	30.5863
57.6024	30.574
57.8133	30.5395
58.3851	30.446
58.667	30.3998
59.1248	30.3249
59.585	30.2496
59.882	30.201
60.0973	30.1658
60.5889	30.0853
61.1524	29.9931
61.3417	29.9621
61.8164	29.8845
62.0491	29.8464
62.134	29.8325
62.6934	29.741
63.0515	29.6824
63.4275	29.6208
63.7851	29.5623
64.1325	29.5055
64.2766	29.4819
65.0871	29.3493
65.1703	29.3356
65.8568	29.2233
66.0602	29.19
66.0809	29.1866
66.1252	29.1794
66.9701	29.0411
67.8157	28.9027
67.8582	28.8958
67.9241	28.885
68.4835	28.7935
68.6481	28.7665
69.4866	28.6293
69.5588	28.6175
69.6944	28.5953
70.1581	28.5194
70.8978	28.3984
71.021	28.3782
71.0773	28.369
71.8842	28.237
72.5359	28.1303
72.5457	28.1287
72.5816	28.1229
73.4608	27.979
73.605	27.9554
74.2187	27.855
74.3038	27.841
75.2753	27.6821
75.3421	27.6712
75.5467	27.6377
76.1759	27.5347
76.4322	27.4928
76.9956	27.4006
77.8127	27.2669
77.8152	27.2664
77.8199	27.2657
78.6268	27.1336
79.107	27.0551
79.4384	27.0008
80.0763	26.8965
80.3582	26.8503
80.5231	26.8233
81.1905	26.7141
81.792	26.6157
81.9926	26.5829
82.8146	26.4483
82.8363	26.4448
82.845	26.4434
83.7027	26.303
84.5561	26.1634
84.5667	26.1616
84.572	26.1608
85.7231	25.9724
85.7473	25.9685
86.8816	25.7828
86.9107	25.7781
86.9681	25.7687
87.9206	25.6128
88.9297	25.4477
88.9402	25.446
88.9533	25.4438
89.7822	25.3082
90.2173	25.237
90.6596	25.1646
91.448	25.0356
91.5006	25.027
91.6317	25.0055
92.3403	24.8896
92.7349	24.825
93.2217	24.7453
93.9972	24.6184
94.0248	24.6139
94.1516	24.5932
94.8079	24.4858
94.8663	24.4762
95.3218	24.4017
95.8219	24.3199
95.9147	24.3047
96.6537	24.1837
96.9411	24.1367
97.4208	24.0582
97.828	23.9916
98.5337	23.8761
98.7323	23.8436
98.9572	23.8068
99.4245	23.7304
100.224	23.5995
100.308	23.5858
100.613	23.5359
101.325	23.4193
101.489	23.3926
102.288	23.2618
102.568	23.2159
103.301	23.0961
103.71	23.0291
104.326	22.9283
104.81	22.8491
105.341	22.7622
105.856	22.678
106.422	22.5853
107.235	22.4523
107.4	22.4254
107.514	22.4066
107.867	22.3488
108.486	22.2476
108.867	22.1853
109.547	22.074
110.054	21.991
110.551	21.9097
111.331	21.7821
111.526	21.7502
111.695	21.7226
112.638	21.5683
113.398	21.444
113.8	21.3781
114.662	21.2371
114.809	21.213
115.565	21.0895
115.973	21.0227
116.661	20.91
116.887	20.8731
117.225	20.8178
117.681	20.7433
117.962	20.6972
118.64	20.5864
119.186	20.4971
119.745	20.4056
120.268	20.32
120.684	20.252
121.117	20.1812
121.776	20.0734
122.009	20.0353
122.396	19.9721
122.827	19.9016
123.095	19.8577
123.861	19.7326
124.531	19.623
124.857	19.5697
125.317	19.4945
125.817	19.4127
126.266	19.3394
126.786	19.2544
127.551	19.1295
127.795	19.0896
128.096	19.0403
128.804	18.9246
129.602	18.7942
129.659	18.7849
129.809	18.7606
130.665	18.6207
130.983	18.5688
131.772	18.44
132.336	18.3479
132.761	18.2785
133.2	18.2069
133.789	18.1108
134.857	17.9366
134.986	17.9156
135.88	17.7698
136.248	17.7099
136.893	17.6048
137.428	17.5177
138.24	17.3854
138.422	17.3558
138.651	17.3186
139.302	17.2126
139.695	17.1487
140.216	17.0641
140.892	16.9542
141.287	16.8899
141.917	16.7877
142.828	16.6399
142.845	16.6371
142.854	16.6356
143.977	16.4536
144.078	16.4372
144.654	16.344
145.227	16.2513
145.351	16.2312
146.56	16.0359
146.594	16.0304
146.747	16.0057
147.815	15.8333
148.052	15.7952
149.141	15.6198
149.54	15.5557
150.488	15.4034
151.175	15.2935
151.83	15.1886
152.559	15.0719
153.452	14.9294
153.78	14.8772
154.402	14.7783
154.915	14.6968
155.201	14.6514
156.126	14.505
157.037	14.3608
157.343	14.313
158.922	14.0655
159.067	14.0428
160.761	13.7772
160.792	13.7732
160.842	13.7637
162.313	13.5374
163.388	13.3719
163.846	13.3012
164.199	13.2474
165.467	13.0543
166.245	12.9374
166.972	12.8273
167.601	12.7329
168.525	12.5945
169.909	12.3895
170.445	12.3107
171.317	12.1831
172.855	11.961
172.9	11.9543
172.957	11.9461
174.74	11.6918
175.948	11.5232
176.087	11.5039
176.21	11.4858
177.787	11.2682
178.546	11.1659
179.686	11.0123
180.671	10.8838
181.432	10.7828
182.41	10.6575
183.59	10.5036
185.138	10.3099
185.795	10.2279
186.322	10.1648
187.738	9.99532
189.021	9.84891
189.709	9.76827
190.375	9.6941
191.615	9.55248
192.861	9.41704
193.521	9.34541
194.159	9.27987
195.411	9.15141
196.716	9.02546
197.304	8.96674
197.862	8.91464
199.19	8.78582
200.546	8.66284
201.078	8.61457
201.595	8.57107
202.965	8.45573
204.387	8.34545
204.852	8.30769
205.298	8.27446
206.74	8.1616
208.246	8.05379
208.628	8.0264
208.995	8.00263
210.518	7.90385
212.11	7.81142
212.408	7.79299
212.696	7.77709
214.299	7.6828
215.946	7.59715
216.191	7.58436
216.433	7.57343
218.084	7.49875
219.749	7.43466
219.976	7.42507
220	7.4242

## Sheet: Figure 1g
Figure 1g
x (um)	Electric Field Strength (kV/cm)	Inactivation Percentage (%)	Error
-220	7.4847	6.6513	2.9632
-219.369	7.867	5.663	2.62086
-219.205	8.3846	5.2531	3.43076
-219.039	9.0514	7.524	3.43918
-217.315	9.8531	6.5805	3.2528
-215.627	10.8027	6.7927	2.81281
-215.425	11.6612	7.446	3.45632
-215.219	12.5291	8.2221	3.63463
-213.536	13.2267	5.7459	2.92073
-211.888	13.9278	5.1008	2.37111
-211.647	14.6914	4.3211	1.47171
-211.398	15.3507	5.4899	2.07777
-209.759	15.8952	5.7308	2.24377
-208.171	16.8182	6.3143	2.42752
-207.872	17.5336	6.5023	3.23064
-207.564	18.0821	8.8162	4.06323
-205.985	18.8793	6.9163	2.84865
-204.444	19.599	6.6264	3.44077
-204.098	20.0772	5.5943	1.93793
-203.743	20.665	8.5527	3.7607
-202.212	21.2197	6.2773	3.08145
-200.73	21.5735	6.3057	3.22498
-200.325	22.0424	5.971	3.62105
-199.909	22.5941	5.5937	3.03032
-198.443	23.0629	4.0405	1.91281
-197.021	23.5259	4.822	2.0068
-196.56	24.085	7.7695	3.89446
-196.096	24.7315	10.2571	5.58969
-194.684	25.1833	5.587	2.04279
-193.311	25.7941	6.5606	2.65498
-192.806	26.4375	4.2589	1.91733
-192.277	27.0391	6.6026	3.61065
-190.912	27.5921	4.6603	1.90731
-189.607	28.1149	4.8407	2.36367
-189.034	28.5927	7.129	3.64369
-188.369	28.9571	7.9788	4.80257
-187.089	29.4146	8.2018	3.0721
-185.883	29.8773	13.1286	5.07251
-185.14	30.3607	12.008	5.5428
-184.335	30.9248	13.4028	5.24885
-182.942	31.3705	17.4171	6.40903
-181.338	31.8025	14.588	4.32818
-180.793	32.2552	20.5653	6.99918
-180.48	32.8253	24.1716	7.45335
-178.86	33.3731	23.2471	8.75149
-178.624	33.827	27.5668	8.86284
-176.936	34.274	26.9975	7.0643
-176.645	34.6227	36.1837	10.261
-175.714	35.0597	32.9471	8.61366
-174.978	35.5891	39.4169	9.86904
-174.532	36.0355	43.4135	10.2826
-173.604	36.4124	46.4357	10.4105
-173.241	36.8938	48.853	10.8352
-173.09	37.3147	52.2418	10.1726
-171.853	37.706	52.9878	10.1482
-171.001	38.0641	56.3341	9.1993
-170.304	38.4018	61.6806	9.55569
-168.984	38.7406	62.7581	9.31526
-168.777	39.0032	63.0803	9.01568
-168.705	39.2325	63.9285	9.25936
-168.475			--
-167.202			--
-166.613
-165.674
-164.343
-164.202
-164.08
-162.857
-161.995
-161.605
-160.347
-160.191
-159.802
-158.978
-158.635
-157.811
-156.787
-156.444
-155.673
-155.118
-154.953
-154.337
-153.822
-153.664
-152.595
-151.692
-151.655
-151.633
-150.819
-150.143
-149.698
-149.103
-148.681
-148.18
-147.694
-147.433
-146.515
-145.956
-145.36
-144.667
-144.2
-143.182
-142.818
-141.73
-141.407
-140.359
-140.199
-140.13
-138.945
-138.542
-137.908
-137.331
-136.82
-136.232
-135.851
-135.096
-134.848
-133.986
-133.965
-132.79
-132.7
-131.915
-131.167
-130.847
-130.482
-129.7
-129.082
-128.675
-128.228
-127.663
-127.088
-126.652
-126.268
-125.618
-124.678
-124.602
-124.563
-123.573
-122.847
-122.631
-122.225
-121.753
-121.05
-120.827
-120.754
-119.935
-119.116
-119.048
-118.852
-118.159
-117.649
-117.279
-117.085
-116.417
-115.849
-115.602
-114.887
-114.768
-114.651
-114.254
-113.785
-113.735
-113.184
-113.171
-112.61
-112.606
-112.034
-111.548
-111.459
-110.78
-110.567
-109.927
-109.74
-109.424
-108.933
-108.306
-108.162
-108.055
-107.278
-106.828
-106.368
-105.832
-105.574
-105.019
-104.481
-104.257
-103.598
-103.579
-103.504
-102.865
-102.443
-102.153
-102.016
-101.489
-100.977
-100.674
-99.9488
-99.8731
-99.8393
-99.0099
-98.6273
-98.1992
-97.5881
-97.2572
-97.0141
-96.3174
-95.3362
-95.3046
-95.1973
-94.192
-93.9043
-93.3063
-92.5063
-92.4206
-92.3118
-91.6074
-91.0512
-90.7708
-90.5451
-89.7566
-89.3402
-88.7892
-88.1951
-87.8932
-86.8428
-86.8356
-86.8124
-85.867
-85.5992
-84.9283
-84.2441
-83.9838
-83.6289
-83.083
-82.8812
-81.9836
-81.8195
-80.8562
-80.7584
-80.748
-80.7145
-79.6986
-79.2046
-78.6496
-78.0561
-77.7543
-77.2247
-76.7347
-76.4436
-75.8251
-75.5454
-74.8024
-74.6769
-74.5553
-73.8428
-73.4044
-72.9185
-72.6302
-72.2409
-71.8825
-71.0861
-71.0242
-70.996
-70.369
-69.7359
-69.7104
-69.0599
-68.998
-68.3928
-68.2855
-67.9019
-67.5833
-67.4836
-66.8802
-66.5552
-66.1706
-65.5976
-65.4226
-64.8371
-64.7205
-64.6877
-63.9678
-63.8489
-63.3433
-63.114
-62.5656
-62.414
-62.1625
-61.8599
-61.6004
-60.9815
-60.337
-60.1395
-59.9772
-59.1928
-58.9059
-58.2375
-57.4614
-57.3824
-57.3366
-56.6263
-56.2076
-55.9435
-55.4588
-55.1164
-54.7112
-54.4442
-53.9392
-53.8941
-53.8523
-53.2344
-52.7352
-52.5507
-52.3722
-51.9567
-51.7041
-51.3289
-50.9945
-50.5055
-50.0949
-49.6219
-48.9228
-48.9177
-48.9129
-48.0891
-47.4885
-47.3286
-47.135
-46.6233
-45.9282
-45.7667
-44.7463
-44.6763
-44.3692
-43.8448
-43.7446
-43.0067
-42.8141
-42.0882
-41.9254
-41.2786
-41.0872
-40.4972
-39.7177
-39.7157
-39.7146
-39.0315
-38.6932
-38.3473
-37.7233
-37.7148
-37.7105
-37.0812
-36.7438
-36.3991
-35.7715
-35.7118
-34.9913
-34.9798
-34.6976
-34.2534
-34.2329
-34.1657
-33.5487
-33.391
-32.8601
-32.2238
-32.0722
-31.5916
-31.3236
-31.236
-30.2462
-30.1894
-29.562
-29.1471
-29.1267
-29.099
-28.2483
-27.9783
-27.3692
-26.953
-26.6823
-26.1874
-25.9157
-25.2889
-25.2325
-25.0214
-24.4962
-24.2224
-23.9799
-23.8731
-23.4653
-22.8999
-22.7013
-22.1258
-21.9611
-21.915
-21.697
-21.0176
-20.8161
-20.1182
-19.8158
-19.0279
-18.9614
-18.8023
-18.0984
-17.9142
-17.2873
-17.2419
-17.0793
-16.5542
-16.3671
-15.9521
-15.6014
-15.4016
-15.2377
-14.8987
-14.6096
-14.2021
-13.9307
-13.5679
-13.4189
-13.2246
-12.7844
-12.3974
-12.1074
-11.6522
-11.4309
-11.2308
-10.7584
-10.3341
-10.1774
-9.71705
-9.48816
-9.43281
-8.8252
-8.77657
-8.55935
-8.16289
-8.05925
-7.59555
-7.46888
-7.01019
-6.86903
-6.34545
-6.2058
-5.7445
-5.67585
-5.08022
-4.8019
-4.74585
-4.14672
-3.70893
-3.42353
-2.821
-2.51462
-1.995
-1.83909
-1.2311
-1.13002
-0.58645
-0.47192

## Sheet: Figure 2a
Figure 2a
	Inactivation Percentage (%)
Electric Field Strength (kV/cm)	0 mg/L Cu	0.5 mg/L Cu	1.0 mg/L Cu	1.5 mg/L Cu	2.0 mg/L Cu
7.4847	0.4679	6.6513	19.2212	22.1659	25.6554
7.867	0.8853	5.663	20.5	22.1637	23.7185
8.3846	0.7067	5.2531	19.8671	19.8047	26.7477
9.0514	1.1672	7.524	15.4959	24.712	25.6491
9.8531	0.6	6.5805	16.4578	24.3301	27.8956
10.8027	0.8686	6.7927	19.9876	19.6746	30.3716
11.6612	0.956	7.446	17.1155	17.7976	28.7118
12.5291	0.7753	8.2221	16.5588	20.6423	29.2422
13.2267	0.7562	5.7459	16.6785	19.6687	29.2592
13.9278	0.837	5.1008	14.418	19.057	31.8751
14.6914	0.8994	4.3211	18.2478	16.6614	24.9346
15.3507	1.4604	5.4899	16.762	16.4774	23.9687
15.8952	1.3133	5.7308	14.4344	23.3415	33.534
16.8182	0.817	6.3143	14.1626	21.3455	27.0988
17.5336	1.1618	6.5023	18.1468	24.4701	30.6291
18.0821	0.9603	8.8162	17.2427	23.6938	35.3418
18.8793	0.8216	6.9163	18.3558	19.4369	30.0274
19.599	0.7455	6.6264	18.5262	22.6754	28.9121
20.0772	1.1031	5.5943	17.2623	20.094	29.5618
20.665	1.2542	8.5527	19.7593	25.2139	26.1501
21.2197	0.698	6.2773	19.8112	22.9932	25.7496
21.5735	1.0079	6.3057	24.6299	25.6799	26.3271
22.0424	1.1954	5.971	19.664	24.6863	31.8125
22.5941	0.8255	5.5937	20.6837	23.0863	29.214
23.0629	0.9275	4.0405	16.6518	17.7633	29.521
23.5259	1.0265	4.822	18.6731	22.5555	28.8574
24.085	1.3793	7.7695	17.2545	24.3036	26.3888
24.7315	0.8374	10.2571	21.7644	26.0527	25.8807
25.1833	0.8661	5.587	18.7428	25.4518	26.3244
25.7941	1.667	6.5606	17.6041	21.7629	29.4091
26.4375	1.9952	4.2589	19.2785	26.8675	35.1576
27.0391	1.9893	6.6026	24.4654	25.87	26.9109
27.5921	1.6157	4.6603	18.8139	27.2687	34.4879
28.1149	2.1403	4.8407	26.3554	24.5641	36.4074
28.5927	1.8495	7.129	24.3656	38.0307	35.5987
28.9571	3.1509	7.9788	19.5096	24.9076	34.9071
29.4146	3.5097	8.2018	20.8007	33.1461	42.6116
29.8773	3.8673	13.1286	25.6392	38.9593	43.2032
30.3607	7.2322	12.008	19.0593	47.8719	44.0768
30.9248	7.907	13.4028	23.9504	39.6166	46.2575
31.3705	8.7426	17.4171	21.3978	54.08	55.5311
31.8025	11.8356	14.588	26.3711	58.0499	55.0809
32.2552	13.8769	20.5653	27.2366	61.2503	63.2927
32.8253	14.5307	24.1716	32.46	71.822	69.084
33.3731	14.5586	23.2471	38.6924	71.6083	77.6549
33.827	16.4563	27.5668	36.9527	77.9	74.6849
34.274	19.6236	26.9975	33.0417	80.1125	87.0189
34.6227	21.8042	36.1837	47.9096	89.9378	87.4358
35.0597	23.7153	32.9471	52.427	92.4353	90.2428
35.5891	27.0083	39.4169	50.5297	92.5911	93.554
36.0355	30.4448	43.4135	54.3261	96.8091	95.6684
36.4124	33.2052	46.4357	62.3134	95.7087	94.9684
36.8938	36.3647	48.853	70.4313	97.8515	95.7417
37.3147	42.5009	52.2418	77.437	100	96.5568
37.706	45.9392	52.9878	71.9389	100	96.1458
38.0641	47.3878	56.3341	80.253	100	97.1797
38.4018	51.1242	61.6806	85.6451	99.8082	97.2007
38.7406	51.3015	62.7581	83.5328	100	97.3786
39.0032	54.075	63.0803	89.5869	100	97.3374
39.2325	55.7559	63.9285	91.0142	100	97.78

## Sheet: Figure 2b
Figure 2b
	Inactivation Percentage (%)
Electric Field Strength (kV/cm)	0 mg/L Cu	0.5 mg/L Cu	1.0 mg/L Cu	1.5 mg/L Cu	2.0 mg/L Cu
6.0813	3.215	5.7351	13.1819	14.1255	26.9849
6.392	3.7694	3.1711	12.4809	18.0652	33.9058
6.8125	1.7381	7.0666	16.817	21.4014	23.5042
7.3542	0.5272	7.7512	14.4215	25.4493	23.8339
8.0057	2.0839	5.7578	15.5423	21.579	31.4668
8.7772	1.0017	5.9386	15.0833	21.0482	26.6589
9.4747	1.4702	5.3957	15.4942	17.5228	27.2165
10.1799	2.6251	3.9806	15.5086	18.0063	35.6659
10.7467	2.1325	5.912	12.2639	17.4803	39.3198
11.3163	3.0769	4.626	15.8885	19.8695	37.1843
11.9367	2.517	5.3758	14.5744	19.4872	30.949
12.4724	1.821	4.9926	14.075	20.8448	33.1307
12.9148	0.869	5.2509	15.8922	13.1425	36.7897
13.6648	2.5797	7.998	11.8648	18.2429	28.5977
14.246	0.555	4.3183	16.0533	21.0466	28.6178
14.6917	1.0801	6.8815	14.7065	20.5291	30.8313
15.3395	1.0109	8.183	14.9209	20.2075	33.7837
15.9242	1.8335	7.8029	17.3805	21.1569	28.7121
16.3127	1.499	3.6087	14.2189	21.9844	30.601
16.7903	0.2868	6.5952	14.0841	18.6911	31.5062
17.241	2.1898	6.5656	11.9413	19.0161	27.7102
17.5285	1.4009	7.1844	14.3887	18.2769	26.1803
17.9095	0.5445	9.5665	14.5222	18.5702	25.3788
18.3577	0.6155	8.3472	14.2897	21.0165	28.7746
18.7386	0.8089	8.1989	14.0629	16.9169	22.2729
19.1148	1.2695	5.2896	13.254	19.627	27.4669
19.5691	0.7184	5.7814	13.9052	20.0526	29.0336
20.0944	0.8542	5.3122	17.2725	15.7251	32.6701
20.4615	1.6046	8.0578	14.3104	17.9972	30.7492
20.9577	0.9401	7.4064	13.3404	18.5024	24.6298
21.4804	1.0201	11.9014	12.3455	15.9599	26.1927
21.9693	1.4911	13.1899	12.5052	17.0785	17.8834
22.4186	1.7464	7.2907	13.4332	16.6707	28.4373
22.8434	2.8753	9.5865	14.2564	15.091	31.5787
23.2316	2.483	8.1293	13.9898	18.2543	25.7103
23.5276	2.0195	8.7906	11.4323	17.4986	24.667
23.8994	1.5455	12.2679	14.7078	14.307	29.2106
24.2753	1.4383	13.8057	17.5972	18.245	30.2805
24.6681	3.2677	13.775	17.7318	16.9046	34.2431
25.1264	2.1617	8.873	21.2918	20.4517	22.3166
25.4885	4.2712	9.6204	18.0232	22.6169	30.9759
25.8396	3.9516	12.7638	20.59	24.5267	34.6985
26.2074	4.811	14.8047	24.8016	23.26	30.377
26.6705	5.9321	14.2994	26.6132	26.4762	37.8631
27.1156	7.8493	16.8616	25.5097	24.3847	38.9795
27.4844	11.928	20.0049	28.0723	24.7616	39.4243
27.8476	14.0072	22.2742	34.0445	33.7361	49.8748
28.1309	13.9348	21.6441	35.4943	43.2948	67.7076
28.486	16.8042	26.7169	36.8868	39.3549	60.0725
28.9161	20.8099	31.4629	41.3413	41.3675	71.0792
29.2789	20.96	37.287	46.492	47.6266	80.4825
29.5851	23.0877	37.0489	47.3901	57.8409	77.6624
29.9762	23.4872	40.9589	52.6117	64.6338	83.8451
30.3182	31.4898	41.5855	54.6286	68.5882	90.8151
30.6361	34.0768	45.2088	54.3476	69.6465	91.019
30.9271	34.8455	50.3322	58.0873	76.9679	97.7232
31.2015	42.0744	53.8474	62.0401	78.6888	100
31.4767	47.0478	55.9282	64.2986	84.8096	99.6443
31.6901	46.025	61.3764	65.477	88.7456	95.8015
31.8764	49.8665	64.638	66.2266	89.557	99.2723

## Sheet: Figure 2c
Figure 2c
	Inactivation Percentage (%)
Electric Field Strength (kV/cm)	0 mg/L Cu	0.5 mg/L Cu	1.0 mg/L Cu	1.5 mg/L Cu	2.0 mg/L Cu
4.6779	1.9112	7.7036	15.8179	24.2516	33.2315
4.9169	1.7558	12.542	16.8361	23.3576	25.4218
5.2404	2.563	16.6968	11.6037	25.1862	30.523
5.6571	2.8887	14.7325	15.6624	23.663	25.8018
6.1582	1.7447	12.2221	17.1004	23.1386	30.2581
6.7517	2.2286	14.5769	15.7928	26.44	34.3566
7.2882	4.0346	11.9081	17.0879	21.2112	33.1754
7.8307	3.96	11.0216	16.8452	24.7561	28.1341
8.2667	3.73	13.3958	12.7308	26.8981	28.8883
8.7049	3.9029	20.4438	21.5218	26.5705	31.3198
9.1821	4.2546	11.1565	15.917	26.8775	34.012
9.5942	3.7042	13.2134	15.3705	24.5742	28.5956
9.9345	2.9629	12.2244	18.3203	27.1148	32.1273
10.5114	2.5989	11.238	19.4298	27.6518	32.4134
10.9585	3.9238	13.2145	18.5217	25.8861	32.5279
11.3013	2.4809	14.9501	19.7085	25.1658	36.1266
11.7996	1.3697	14.0626	14.9749	28.8162	33.8323
12.2494	1.6758	14.725	19.9465	24.4004	35.6235
12.5482	2.3404	16.3403	20.0346	24.6138	32.8973
12.9156	2.4546	16.2004	19.8567	23.252	34.0839
13.2623	3.0843	14.1972	20.2183	26.4823	36.3197
13.4834	1.4487	11.6751	20.3603	28.8619	35.0748
13.7765	3.8183	14.5997	17.9983	26.9493	36.7481
14.1213	1.7773	13.3698	23.8888	30.2968	34.5455
14.4143	1.0068	16.3542	19.8194	26.2256	33.8654
14.7037	2.6912	17.3389	20.6215	26.5151	31.541
15.0531	4.4619	16.3646	19.5172	26.6041	34.374
15.4572	1.1057	17.4117	20.3828	25.3098	34.9452
15.7396	0.8063	13.5374	17.3706	23.3573	35.8236
16.1213	1.3005	13.1397	18.3334	27.8729	33.264
16.5234	3.3426	22.588	25.235	31.9359	34.6308
16.8994	3.3141	16.7679	24.2201	28.3746	32.2827
17.2451	2.7675	16.065	15.4325	30.1021	31.2167
17.5718	2.651	15.0207	18.8231	27.8328	34.5917
17.8704	2.2571	16.5016	21.7015	28.1199	39.1982
18.0982	4.0949	14.1715	24.4878	29.6493	38.6747
18.3841	5.665	12.4947	23.1621	27.9519	34.4251
18.6733	3.4715	13.1206	26.2268	30.3928	36.2399
18.9755	4.259	13.3657	24.4057	28.8152	38.5756
19.328	3.2805	10.3518	16.9433	31.7752	40.3173
19.6066	4.9359	7.4471	20.8077	34.2111	41.0405
19.8766	3.8273	14.4184	22.3936	29.6551	40.908
20.1595	2.2191	14.5783	23.197	33.4532	47.4153
20.5158	3.3284	15.4826	27.3053	27.4322	47.9545
20.8582	7.52	17.6847	25.8195	32.5906	47.5853
21.1419	5.4924	10.4127	23.66	28.8303	48.9653
21.4212	9.3826	14.5578	29.3478	35.6779	52.8849
21.6392	10.8188	15.9671	22.6821	37.6377	52.0047
21.9123	8.2885	16.3093	27.8709	30.6085	57.0274
22.2432	9.9791	21.4682	35.4297	38.2217	64.5386
22.5222	13.7681	20.4703	29.7263	38.0073	69.0539
22.7578	12.6577	22.9649	31.3853	44.0863	65.5449
23.0586	15.4841	24.972	35.1625	43.6254	62.9721
23.3217	14.9674	23.9401	35.4743	45.9282	67.8868
23.5662	21.9529	24.1787	40.5775	52.6974	72.9015
23.7901	23.47	40.5643	47.6631	56.0601	76.7851
24.0012	24.3929	36.226	46.5875	60.0982	82.2629
24.2129	26.54	40.4926	55.0226	64.5772	82.4522
24.377	30.8436	38.2801	60.0914	69.6225	81.6507
24.5203	35.3254	42.7947	57.3004	76.7465	90.1476

## Sheet: Figure 2d
Figure 2d
	Inactivation Percentage (%)
Cu Concentration (mg/L)	0 kV/cm	32 kV/cm	33 kV/cm	34 kV/cm	35 kV/cm
0	3.63035	8.1	12.8562	14.54	23.7
0.5	6.20638	14.4	17.5767	24.5	32.9
1	13.462	23.3	26.8039	34.5	52.4
1.5	29.6221	43.2	59.6501	71.7	92.4
2	32.9383	48.6	59.1868	71.9	89.9

## Sheet: Figure 2e
Figure 2e
	Inactivation Percentage (%)
Cu Concentration (mg/L)	0 kV/cm	28 kV/cm	29 kV/cm	30 kV/cm	31 kV/cm
0	3.63035	14	20.85	23.4872	37.2
0.5	6.20638	22	33	40.9589	51.5
1	13.462	34.8	42.6	52.6117	60
1.5	29.6221	38.5	43	64.6338	77.5
2	32.9383	58.8	73.4	83.8451	98.5

## Sheet: Figure 2f
Figure 2f
	Inactivation Percentage (%)
Cu Concentration (mg/L)	0 kV/cm	22 kV/cm	23 kV/cm	24 kV/cm	25 kV/cm
0	3.63035	6.5	15.4841	24.3929	35.3254
0.5	6.20638	14.1	25	36.226	42.8
1	13.462	24.8	35.1625	46.5875	57.3004
1.5	29.6221	30.7	43.6254	60.0982	76.7
2	32.9383	48.3	62.9721	82.2629	90.1

## Sheet: Figure 2g
Figure 2g
Electric Field Strength (kV/cm)	Slope Value
0	16.41
32	26.95
33	32.38
34	35.47
35	38.38

## Sheet: Figure 2h
Figure 2h
Electric Field Strength (kV/cm)	Slope Value
0	16.41
28	21.22
29	23.02
30	28.88
31	29.72

[truncated: 5 more sheets: Figure 2i, Figure 3d, Figure 4d, Figure 4e, Figure 4f]
