# Supplementary material for: Operando investigation of the synergistic effect of electric field treatment and copper for bacteria inactivation
Source: Nat Commun. 2024 Feb 14;15:1345. doi: 10.1038/s41467-024-45587-3 (PMC10867087; doi:10.1038/s41467-024-45587-3)
Supplement: Supplementary file 12 — Source Data [file 41467_2024_45587_MOESM12_ESM.zip › Source Data Supplementary Figures.xlsx]

## Sheet: Figure S1
Figure S1
Cu Concentration (mg/L)	Inactivation Percentage (%)	Error
0	3.63035	1.47297
0.5	6.20638	1.80867
1	13.462	2.77597
1.5	29.6221	7.66293
2	32.9383	5.42196

## Sheet: Figure S2a
Figure S2a
Electric Field Strength (kV/cm)	Inactivation Percentage (%)	Error
7.4847	0.4679	0.28794
7.867	0.8853	0.55675
8.3846	0.7067	0.38133
9.0514	1.1672	0.45918
9.8531	0.6	0.44305
10.8027	0.8686	0.53109
11.6612	0.956	0.48618
12.5291	0.7753	0.4022
13.2267	0.7562	0.43669
13.9278	0.837	0.45903
14.6914	0.8994	0.47954
15.3507	1.4604	0.6662
15.8952	1.3133	0.57909
16.8182	0.817	0.40992
17.5336	1.1618	0.57384
18.0821	0.9603	0.81238
18.8793	0.8216	0.54625
19.599	0.7455	0.37536
20.0772	1.1031	0.54995
20.665	1.2542	0.56187
21.2197	0.698	0.35058
21.5735	1.0079	0.46122
22.0424	1.1954	0.51138
22.5941	0.8255	0.40346
23.0629	0.9275	0.54594
23.5259	1.0265	0.53945
24.085	1.3793	0.86381
24.7315	0.8374	0.46762
25.1833	0.8661	0.46477
25.7941	1.667	0.598
26.4375	1.9952	0.77038
27.0391	1.9893	0.89109
27.5921	1.6157	0.74689
28.1149	2.1403	0.6854
28.5927	1.8495	0.59347
28.9571	3.1509	1.30649
29.4146	3.5097	0.94956
29.8773	3.8673	1.04046
30.3607	7.2322	1.6005
30.9248	7.907	1.76217
31.3705	8.7426	2.37302
31.8025	11.8356	2.18677
32.2552	13.8769	2.62166
32.8253	14.5307	2.34293
33.3731	14.5586	2.57976
33.827	16.4563	2.66319
34.274	19.6236	3.42537
34.6227	21.8042	2.47944
35.0597	23.7153	3.15094
35.5891	27.0083	3.48111
36.0355	30.4448	3.52129
36.4124	33.2052	3.68123
36.8938	36.3647	3.59834
37.3147	42.5009	3.42405
37.706	45.9392	4.41834
38.0641	47.3878	3.98204
38.4018	51.1242	4.19027
38.7406	51.3015	4.42732
39.0032	54.075	4.74014
39.2325	55.7559	3.98242

## Sheet: Figure S2b
Figure S2b
Electric Field Strength (kV/cm)	Inactivation Percentage (%)	Error
7.4847	6.6513	2.9632
7.867	5.663	2.62086
8.3846	5.2531	3.43076
9.0514	7.524	3.43918
9.8531	6.5805	3.2528
10.8027	6.7927	2.81281
11.6612	7.446	3.45632
12.5291	8.2221	3.63463
13.2267	5.7459	2.92073
13.9278	5.1008	2.37111
14.6914	4.3211	1.47171
15.3507	5.4899	2.07777
15.8952	5.7308	2.24377
16.8182	6.3143	2.42752
17.5336	6.5023	3.23064
18.0821	8.8162	4.06323
18.8793	6.9163	2.84865
19.599	6.6264	3.44077
20.0772	5.5943	1.93793
20.665	8.5527	3.7607
21.2197	6.2773	3.08145
21.5735	6.3057	3.22498
22.0424	5.971	3.62105
22.5941	5.5937	3.03032
23.0629	4.0405	1.91281
23.5259	4.822	2.0068
24.085	7.7695	3.89446
24.7315	10.2571	5.58969
25.1833	5.587	2.04279
25.7941	6.5606	2.65498
26.4375	4.2589	1.91733
27.0391	6.6026	3.61065
27.5921	4.6603	1.90731
28.1149	4.8407	2.36367
28.5927	7.129	3.64369
28.9571	7.9788	4.80257
29.4146	8.2018	3.0721
29.8773	13.1286	5.07251
30.3607	12.008	5.5428
30.9248	13.4028	5.24885
31.3705	17.4171	6.40903
31.8025	14.588	4.32818
32.2552	20.5653	6.99918
32.8253	24.1716	7.45335
33.3731	23.2471	8.75149
33.827	27.5668	8.86284
34.274	26.9975	7.0643
34.6227	36.1837	10.261
35.0597	32.9471	8.61366
35.5891	39.4169	9.86904
36.0355	43.4135	10.2826
36.4124	46.4357	10.4105
36.8938	48.853	10.8352
37.3147	52.2418	10.1726
37.706	52.9878	10.1482
38.0641	56.3341	9.1993
38.4018	61.6806	9.55569
38.7406	62.7581	9.31526
39.0032	63.0803	9.01568
39.2325	63.9285	9.25936
		--
		--

## Sheet: Figure S2c
Figure S2c
Electric Field Strength (kV/cm)	Inactivation Percentage (%)	Error
7.4847	19.2212	4.99272
7.867	20.5	5.56604
8.3846	19.8671	5.28361
9.0514	15.4959	3.78141
9.8531	16.4578	4.12809
10.8027	19.9876	4.29234
11.6612	17.1155	3.93511
12.5291	16.5588	4.86764
13.2267	16.6785	4.14869
13.9278	14.418	4.34295
14.6914	18.2478	3.85047
15.3507	16.762	5.40896
15.8952	14.4344	3.99442
16.8182	14.1626	4.02674
17.5336	18.1468	5.13382
18.0821	17.2427	4.82244
18.8793	18.3558	4.14769
19.599	18.5262	4.96905
20.0772	17.2623	4.89006
20.665	19.7593	5.50657
21.2197	19.8112	5.29437
21.5735	24.6299	6.34127
22.0424	19.664	5.71934
22.5941	20.6837	4.79857
23.0629	16.6518	4.33162
23.5259	18.6731	4.63435
24.085	17.2545	5.00604
24.7315	21.7644	5.555
25.1833	18.7428	5.33405
25.7941	17.6041	4.7222
26.4375	19.2785	5.11153
27.0391	24.4654	5.66704
27.5921	18.8139	5.12773
28.1149	26.3554	6.1063
28.5927	24.3656	6.20154
28.9571	19.5096	5.27274
29.4146	20.8007	6.26658
29.8773	25.6392	7.25296
30.3607	19.0593	6.1776
30.9248	23.9504	5.81156
31.3705	21.3978	4.29865
31.8025	26.3711	6.58666
32.2552	27.2366	6.87295
32.8253	32.46	7.07156
33.3731	38.6924	7.0089
33.827	36.9527	7.56227
34.274	33.0417	7.46496
34.6227	47.9096	8.82096
35.0597	52.427	8.71159
35.5891	50.5297	8.56055
36.0355	54.3261	8.37048
36.4124	62.3134	8.4182
36.8938	70.4313	8.36838
37.3147	77.437	7.70358
37.706	71.9389	8.00425
38.0641	80.253	6.77132
38.4018	85.6451	6.37685
38.7406	83.5328	6.88909
39.0032	89.5869	6.05496
39.2325	91.0142	5.33025
		--
		--

## Sheet: Figure S2d
Figure S2d
Electric Field Strength (kV/cm)	Inactivation Percentage (%)	Error
7.4847	22.1659	7.84282
7.867	22.1637	5.39167
8.3846	19.8047	6.83387
9.0514	24.712	7.47707
9.8531	24.3301	7.73892
10.8027	19.6746	5.60085
11.6612	17.7976	5.13866
12.5291	20.6423	4.36659
13.2267	19.6687	6.48536
13.9278	19.057	5.52879
14.6914	16.6614	6.3014
15.3507	16.4774	5.11268
15.8952	23.3415	5.94889
16.8182	21.3455	6.80732
17.5336	24.4701	8.66948
18.0821	23.6938	7.35727
18.8793	19.4369	7.35253
19.599	22.6754	6.05104
20.0772	20.094	5.10461
20.665	25.2139	8.53994
21.2197	22.9932	5.78435
21.5735	25.6799	9.19177
22.0424	24.6863	7.10994
22.5941	23.0863	7.65492
23.0629	17.7633	6.03023
23.5259	22.5555	7.35347
24.085	24.3036	5.8061
24.7315	26.0527	7.28853
25.1833	25.4518	6.58274
25.7941	21.7629	5.78479
26.4375	26.8675	5.71618
27.0391	25.87	6.85582
27.5921	27.2687	6.46573
28.1149	24.5641	6.01716
28.5927	38.0307	8.04551
28.9571	24.9076	6.81649
29.4146	33.1461	8.15963
29.8773	38.9593	8.18134
30.3607	47.8719	8.86844
30.9248	39.6166	8.8276
31.3705	54.08	9.10428
31.8025	58.0499	10.0914
32.2552	61.2503	8.867
32.8253	71.822	8.15775
33.3731	71.6083	8.22837
33.827	77.9	7.28917
34.274	80.1125	8.07872
34.6227	89.9378	5.41799
35.0597	92.4353	4.09734
35.5891	92.5911	4.77372
36.0355	96.8091	2.93734
36.4124	95.7087	4.04148
36.8938	97.8515	2.53958
37.3147	100	0
37.706	100	0
38.0641	100	0
38.4018	99.8082	0.26585
38.7406	100	0
39.0032	100	0
39.2325	100	0
		--
		--

## Sheet: Figure S2e
Figure S2e
Electric Field Strength (kV/cm)	Inactivation Percentage (%)	Error
7.4847	25.6554	5.05515
7.867	23.7185	4.94758
8.3846	26.7477	5.40792
9.0514	25.6491	5.07757
9.8531	27.8956	5.63589
10.8027	30.3716	5.77692
11.6612	28.7118	5.30919
12.5291	29.2422	5.556
13.2267	29.2592	5.22095
13.9278	31.8751	6.05395
14.6914	24.9346	6.27322
15.3507	23.9687	5.29777
15.8952	33.534	6.82706
16.8182	27.0988	5.9185
17.5336	30.6291	5.73572
18.0821	35.3418	5.90967
18.8793	30.0274	5.56504
19.599	28.9121	5.85585
20.0772	29.5618	5.69642
20.665	26.1501	5.67544
21.2197	25.7496	5.6268
21.5735	26.3271	4.88651
22.0424	31.8125	5.91953
22.5941	29.214	5.52795
23.0629	29.521	5.51429
23.5259	28.8574	5.44346
24.085	26.3888	5.64225
24.7315	25.8807	5.0035
25.1833	26.3244	4.83104
25.7941	29.4091	5.02664
26.4375	35.1576	5.70025
27.0391	26.9109	4.95267
27.5921	34.4879	6.15385
28.1149	36.4074	7.11167
28.5927	35.5987	5.81779
28.9571	34.9071	5.79043
29.4146	42.6116	6.55649
29.8773	43.2032	6.3234
30.3607	44.0768	7.1388
30.9248	46.2575	7.99905
31.3705	55.5311	7.783
31.8025	55.0809	7.1703
32.2552	63.2927	6.80135
32.8253	69.084	7.24743
33.3731	77.6549	6.79566
33.827	74.6849	7.79514
34.274	87.0189	6.12989
34.6227	87.4358	5.25669
35.0597	90.2428	4.83933
35.5891	93.554	4.03338
36.0355	95.6684	3.97004
36.4124	94.9684	3.52808
36.8938	95.7417	3.72756
37.3147	96.5568	3.31882
37.706	96.1458	3.36641
38.0641	97.1797	2.75046
38.4018	97.2007	2.76153
38.7406	97.3786	2.60578
39.0032	97.3374	2.60413
39.2325	97.78	2.19505
		--
		--

## Sheet: Figure S3a
Figure S3a
Electric Field Strength (kV/cm)	Inactivation Percentage (%)	Error
6.0813	3.215	2.34667
6.392	3.7694	1.99983
6.8125	1.7381	1.42107
7.3542	0.5272	0.39813
8.0057	2.0839	1.38229
8.7772	1.0017	0.56637
9.4747	1.4702	0.90067
10.1799	2.6251	2.7111
10.7467	2.1325	2.12391
11.3163	3.0769	2.34687
11.9367	2.517	2.11492
12.4724	1.821	1.2902
12.9148	0.869	0.64983
13.6648	2.5797	1.61729
14.246	0.555	0.43425
14.6917	1.0801	0.75605
15.3395	1.0109	0.65172
15.9242	1.8335	1.26615
16.3127	1.499	1.02176
16.7903	0.2868	0.28191
17.241	2.1898	2.21512
17.5285	1.4009	1.1367
17.9095	0.5445	0.43895
18.3577	0.6155	0.39383
18.7386	0.8089	0.64168
19.1148	1.2695	0.88794
19.5691	0.7184	0.55488
20.0944	0.8542	0.54923
20.4615	1.6046	1.04167
20.9577	0.9401	0.79456
21.4804	1.0201	0.632
21.9693	1.4911	0.81184
22.4186	1.7464	1.2085
22.8434	2.8753	1.97298
23.2316	2.483	1.75294
23.5276	2.0195	1.1724
23.8994	1.5455	0.87711
24.2753	1.4383	0.72796
24.6681	3.2677	1.78896
25.1264	2.1617	0.92543
25.4885	4.2712	2.43904
25.8396	3.9516	1.7504
26.2074	4.811	2.02676
26.6705	5.9321	1.94976
27.1156	7.8493	2.46651
27.4844	11.928	4.42113
27.8476	14.0072	4.9875
28.1309	13.9348	3.87295
28.486	16.8042	5.70873
28.9161	20.8099	7.3138
29.2789	20.96	6.97833
29.5851	23.0877	6.32857
29.9762	23.4872	5.20613
30.3182	31.4898	7.83705
30.6361	34.0768	7.99347
30.9271	34.8455	7.89734
31.2015	42.0744	8.2287
31.4767	47.0478	9.07568
31.6901	46.025	8.39423
31.8764	49.8665	8.95188

## Sheet: Figure S3b
Figure S3b
Electric Field Strength (kV/cm)	Inactivation Percentage (%)	Error
6.0813	5.7351	2.49974
6.392	3.1711	0.99698
6.8125	7.0666	1.37003
7.3542	7.7512	2.06252
8.0057	5.7578	1.63318
8.7772	5.9386	1.30656
9.4747	5.3957	2.18411
10.1799	3.9806	1.01835
10.7467	5.912	1.75206
11.3163	4.626	2.021
11.9367	5.3758	1.24755
12.4724	4.9926	0.8941
12.9148	5.2509	1.89652
13.6648	7.998	2.15143
14.246	4.3183	1.65124
14.6917	6.8815	1.60402
15.3395	8.183	2.15568
15.9242	7.8029	2.04801
16.3127	3.6087	1.4392
16.7903	6.5952	1.43633
17.241	6.5656	1.85488
17.5285	7.1844	1.6086
17.9095	9.5665	3.17752
18.3577	8.3472	1.9203
18.7386	8.1989	2.31959
19.1148	5.2896	1.58186
19.5691	5.7814	1.1535
20.0944	5.3122	1.60659
20.4615	8.0578	1.73917
20.9577	7.4064	1.93378
21.4804	11.9014	2.87051
21.9693	13.1899	1.95266
22.4186	7.2907	1.7548
22.8434	9.5865	1.9523
23.2316	8.1293	2.78878
23.5276	8.7906	1.76311
23.8994	12.2679	2.86129
24.2753	13.8057	2.11934
24.6681	13.775	1.62151
25.1264	8.873	2.30729
25.4885	9.6204	3.41502
25.8396	12.7638	3.256
26.2074	14.8047	3.96701
26.6705	14.2994	4.46162
27.1156	16.8616	4.70858
27.4844	20.0049	6.27206
27.8476	22.2742	6.73768
28.1309	21.6441	6.01212
28.486	26.7169	7.94528
28.9161	31.4629	8.71539
29.2789	37.287	8.46751
29.5851	37.0489	8.85923
29.9762	40.9589	10.3708
30.3182	41.5855	9.14346
30.6361	45.2088	9.50592
30.9271	50.3322	9.11716
31.2015	53.8474	9.78323
31.4767	55.9282	9.8327
31.6901	61.3764	9.4408
31.8764	64.638	9.71288
		--
		--

## Sheet: Figure S3c
Figure S3c
Electric Field Strength (kV/cm)	Inactivation Percentage (%)	Error
6.0813	13.1819	4.43713
6.392	12.4809	3.05471
6.8125	16.817	5.19818
7.3542	14.4215	3.48772
8.0057	15.5423	5.03956
8.7772	15.0833	4.20023
9.4747	15.4942	4.14856
10.1799	15.5086	4.6767
10.7467	12.2639	3.33606
11.3163	15.8885	4.15902
11.9367	14.5744	3.63621
12.4724	14.075	4.08729
12.9148	15.8922	4.35929
13.6648	11.8648	3.10823
14.246	16.0533	4.79838
14.6917	14.7065	4.60027
15.3395	14.9209	3.64602
15.9242	17.3805	5.2723
16.3127	14.2189	3.757
16.7903	14.0841	4.09066
17.241	11.9413	3.3061
17.5285	14.3887	3.82892
17.9095	14.5222	4.49956
18.3577	14.2897	4.00888
18.7386	14.0629	3.75197
19.1148	13.254	3.95653
19.5691	13.9052	3.99078
20.0944	17.2725	5.42329
20.4615	14.3104	3.84183
20.9577	13.3404	3.05904
21.4804	12.3455	3.12109
21.9693	12.5052	3.08714
22.4186	13.4332	3.82171
22.8434	14.2564	4.01948
23.2316	13.9898	3.61849
23.5276	11.4323	2.21112
23.8994	14.7078	3.87643
24.2753	17.5972	4.87003
24.6681	17.7318	4.59557
25.1264	21.2918	7.15418
25.4885	18.0232	4.49185
25.8396	20.59	4.70668
26.2074	24.8016	5.58979
26.6705	26.6132	6.74455
27.1156	25.5097	6.82799
27.4844	28.0723	6.46861
27.8476	34.0445	7.69909
28.1309	35.4943	7.68254
28.486	36.8868	7.60432
28.9161	41.3413	8.2657
29.2789	46.492	8.14121
29.5851	47.3901	7.75761
29.9762	52.6117	7.45695
30.3182	54.6286	8.38208
30.6361	54.3476	7.86489
30.9271	58.0873	7.82828
31.2015	62.0401	8.18728
31.4767	64.2986	7.65332
31.6901	65.477	7.57502
31.8764	66.2266	7.27394
		--
		--

## Sheet: Figure S3d
Figure S3d
Electric Field Strength (kV/cm)	Inactivation Percentage (%)	Error
6.0813	14.1255	3.89149
6.392	18.0652	5.42132
6.8125	21.4014	4.88169
7.3542	25.4493	6.10295
8.0057	21.579	5.01309
8.7772	21.0482	5.84028
9.4747	17.5228	4.69345
10.1799	18.0063	4.65282
10.7467	17.4803	3.47702
11.3163	19.8695	5.78227
11.9367	19.4872	3.79464
12.4724	20.8448	5.62518
12.9148	13.1425	3.90088
13.6648	18.2429	5.34695
14.246	21.0466	5.19968
14.6917	20.5291	5.40738
15.3395	20.2075	4.3379
15.9242	21.1569	5.66534
16.3127	21.9844	4.90028
16.7903	18.6911	5.74957
17.241	19.0161	5.33656
17.5285	18.2769	4.68456
17.9095	18.5702	4.26854
18.3577	21.0165	4.5773
18.7386	16.9169	3.51458
19.1148	19.627	4.71062
19.5691	20.0526	4.37552
20.0944	15.7251	4.31729
20.4615	17.9972	4.52508
20.9577	18.5024	4.37273
21.4804	15.9599	3.55214
21.9693	17.0785	4.22714
22.4186	16.6707	4.69671
22.8434	15.091	3.35374
23.2316	18.2543	4.45337
23.5276	17.4986	3.96943
23.8994	14.307	4.46877
24.2753	18.245	5.09924
24.6681	16.9046	4.51021
25.1264	20.4517	5.73023
25.4885	22.6169	7.25514
25.8396	24.5267	6.27179
26.2074	23.26	5.46666
26.6705	26.4762	5.09698
27.1156	24.3847	5.39929
27.4844	24.7616	6.15263
27.8476	33.7361	6.76469
28.1309	43.2948	6.82469
28.486	39.3549	7.49312
28.9161	41.3675	8.60198
29.2789	47.6266	9.45267
29.5851	57.8409	6.84375
29.9762	64.6338	8.99011
30.3182	68.5882	8.66809
30.6361	69.6465	8.23828
30.9271	76.9679	7.7019
31.2015	78.6888	7.18002
31.4767	84.8096	6.38614
31.6901	88.7456	6.0472
31.8764	89.557	4.49989
		--
		--

[truncated: 8 more sheets: Figure S3e, Figure S4a, Figure S4b, Figure S4c, Figure S4d, Figure S4e, Figure S5, Figure S6]
